# Supplementary material for: First record of Arthromelodes Jeannel in China, with description of a new species (Coleoptera, Staphylinidae, Pselaphinae)
Source: Zookeys. 2018 Mar 19;(744):43–7. doi: 10.3897/zookeys.744.23318 (PMC5904519; doi:10.3897/zookeys.744.23318)
Supplement: XML Treatment for Arthromelodes choui [file zookeys.744.23318-treatment1.xml]

<!DOCTYPE tp:taxon-treatment
  PUBLIC "-//TaxonX//DTD Taxonomic Treatment Publishing DTD v0 20100105//EN" "tax-treatment-NSO.dtd">
<tp:taxon-treatment xmlns:tp="http://www.plazi.org/taxpub"><tp:treatment-meta><kwd-group><label>Taxon classification</label><kwd><named-content xmlns:xlink="http://www.w3.org/1999/xlink" content-type="kingdom">Animalia</named-content></kwd><kwd><named-content xmlns:xlink="http://www.w3.org/1999/xlink" content-type="order">Coleoptera</named-content></kwd><kwd><named-content xmlns:xlink="http://www.w3.org/1999/xlink" content-type="family">Staphylinidae</named-content></kwd></kwd-group><mixed-citation publication-type="journal"><person-group><name><surname>Yin</surname><given-names>Zi-Wei</given-names></name></person-group><article-title>First record of <italic><tp:taxon-name><tp:taxon-name-part taxon-name-part-type="genus" reg="Arthromelodes">Arthromelodes</tp:taxon-name-part></tp:taxon-name></italic> Jeannel in China, with description of a new species (<tp:taxon-name><tp:taxon-name-part taxon-name-part-type="order">Coleoptera</tp:taxon-name-part></tp:taxon-name>, <tp:taxon-name><tp:taxon-name-part taxon-name-part-type="family">Staphylinidae</tp:taxon-name-part></tp:taxon-name>, <tp:taxon-name><tp:taxon-name-part taxon-name-part-type="subfamily">Pselaphinae</tp:taxon-name-part></tp:taxon-name>)</article-title><source>Zookeys</source><day>19</day><month>3</month><year>2018</year><volume>2018</volume><issue>744</issue><fpage>43</fpage><lpage>47</lpage><pub-id pub-id-type="doi">10.3897/zookeys.744.23318</pub-id></mixed-citation></tp:treatment-meta><tp:nomenclature><tp:taxon-name>
            <tp:taxon-name-part taxon-name-part-type="genus" reg="Arthromelodes">Arthromelodes</tp:taxon-name-part>
            <tp:taxon-name-part taxon-name-part-type="species" reg="choui">choui</tp:taxon-name-part>
            <object-id xmlns:xlink="http://www.w3.org/1999/xlink" content-type="zoobank" xlink:type="simple">http://zoobank.org/619D8A25-690D-472A-9346-82C1E465F684</object-id>
          </tp:taxon-name><tp:taxon-status xmlns:xlink="http://www.w3.org/1999/xlink" xlink:type="simple">sp. n.</tp:taxon-status><xref ref-type="fig" rid="F1">Fig. 1</xref></tp:nomenclature><tp:treatment-sec sec-type="type material" id="SECID0EYGAC"><title>Type material</title><p>(8 specimens)<bold>. Holotype: CHINA</bold>: ♂: ‘Taiwan, Taitung County (台东县), Haiduan Township (海端乡), Lidao (利稻), <named-content xmlns:xlink="http://www.w3.org/1999/xlink" content-type="dwc:verbatimCoordinates" xlink:type="simple"><named-content content-type="geo-json" specific-use="{&#34;type&#34;:&#34;Point&#34;,&#34;coordinates&#34;:[120.964722,23.181944]}" id="NCID0EDHAC" xlink:type="simple">23°10'55"N, 120°57'53"E</named-content></named-content>, 1150 m, <!--PageBreak-->24.iii.2017, light trap, Chou Wen-I leg.’ (in <abbrev xmlns:xlink="http://www.w3.org/1999/xlink" xlink:title="Shanghai Normal University" id="ABBRID0EKHAC" xlink:type="simple">SNUC</abbrev>). <bold>Paratype: CHINA</bold>: 7 ♂♂, same collecting data as the holotype (5 in <abbrev xmlns:xlink="http://www.w3.org/1999/xlink" xlink:title="Shanghai Normal University" id="ABBRID0EQHAC" xlink:type="simple">SNUC</abbrev>, 2 in <abbrev xmlns:xlink="http://www.w3.org/1999/xlink" content-type="institution" xlink:title="National Museum of Natural Science" id="ABBRID0EUHAC" xlink:type="simple">NMNS</abbrev>).</p></tp:treatment-sec><tp:treatment-sec sec-type="diagnosis" id="SECID0EZHAC"><title>Diagnosis of male.</title><p>Body length slightly more than 2 mm; metaventrite with pair of laminar projections; abdominal tergite 1(IV) with large cavity at posterior half, lateral setiferous patches composed of short setae and weakly demarcated; legs lacking modifications, except mesotibia with distinct apical spur; aedeagus with median lobe strongly curved rightwards apically, dorsal lobe erect, and strongly narrowed and curved downwards at apex.</p></tp:treatment-sec><tp:treatment-sec sec-type="description" id="SECID0E5HAC"><title>Description.</title><p>Male (Fig. <xref ref-type="fig" rid="F1">1A</xref>). Length 2.09–2.22 mm; body reddish-brown, maxillary palpi and tarsi lighter. Head and pronotum (Fig. <xref ref-type="fig" rid="F1">1B</xref>) sparsely punctate. Head slightly wider than long, length from anterior margin of clypeus to head base 0.40–0.42 mm, width across compound eyes 0.44–0.47 mm; each eye composed of about 30 facets. Antennal clubs loosely formed by apical three antennomeres. Pronotum about as long as wide, length along midline 0.46–0.48 mm, maximum width 0.44–0.48 mm; lateral margins rounded at middle, constricted and nearly parallel at basal 1/3. Elytra wider than long, length along suture 0.66–0.72 mm, maximum width 0.77–0.83 mm; shallow discal striae reaching past 3/4 of elytral length; marginal sulcus complete; with slight denticle at humeral angle. Metaventrite with one pair of laminar projections (Fig. <xref ref-type="fig" rid="F1">1C</xref>) at middle. Mesotrochanter slightly protuberant at ventral margin; mesotibia with distinct apical spur (Fig. <xref ref-type="fig" rid="F1">1D</xref>). Abdomen <!--PageBreak-->slightly narrower than elytra, length of dorsally visible part posterior to elytra along midline 0.57–0.60 mm, maximum width 0.65–0.68 mm; tergite 1(IV) (Fig. <xref ref-type="fig" rid="F1">1E</xref>) much longer than 2–4 (V–VII) combined, deeply and broadly concaved at posteromedian portion, anterior margin of cavity angularly protruding posteriorly, with two pairs of secretory setae, elongate setae along lateral margins pointed posteromedially, bottom of cavity glabrous, with two pairs of secretory setae at middle and at sides, with one large nodule located posterior of cavity, setiferous lateral patches composed of short setae and weakly demarcated. Aedeagus (Fig. <xref ref-type="fig" rid="F1">1F–G</xref>) asymmetric, length 0.37 mm; median lobe strongly curved rightwards apically, capsule with distinct basoventral projection; parameres fused and reduced to ventral membrane; dorsal lobe erect, strongly narrowed and curved downwards at apex.</p><fig id="F1" position="float" orientation="portrait"><label>Figure 1.</label><caption><p>
                <italic><tp:taxon-name><tp:taxon-name-part taxon-name-part-type="genus" reg="Arthromelodes">Arthromelodes</tp:taxon-name-part> <tp:taxon-name-part taxon-name-part-type="species" reg="choui">choui</tp:taxon-name-part></tp:taxon-name></italic> sp. n., male. <bold>A</bold> habitus <bold>B</bold> head and pronotum <bold>C</bold> metaventrite, showing laminar projections at the middle <bold>D</bold> apex of mesotibia <bold>E</bold> tergite 1(IV), showing abdominal modification <bold>F–G</bold> Aedeagus, in lateral (<bold>F</bold>), and ventral (<bold>G</bold>) view. Scale bars: 0.5 mm (<bold>A</bold>); 0.2 mm (<bold>B</bold>, <bold>E</bold>); 0.1 mm (<bold>C, F–G</bold>); 0.05 mm (<bold>D</bold>).</p></caption><graphic xmlns:xlink="http://www.w3.org/1999/xlink" xlink:href="zookeys-744-043-g001.jpg" position="float" orientation="portrait" xlink:type="simple" id="oo_191760.jpg"/></fig><p>Female. Unknown.</p></tp:treatment-sec><tp:treatment-sec sec-type="comments" id="SECID0ERKAC"><title>Comments.</title><p>Using the key in <xref ref-type="bibr" rid="B7">Nomura (1991)</xref>, <italic><tp:taxon-name><tp:taxon-name-part taxon-name-part-type="genus" reg="Arthromelodes">Arthromelodes</tp:taxon-name-part> <tp:taxon-name-part taxon-name-part-type="species" reg="choui">choui</tp:taxon-name-part></tp:taxon-name></italic> would key out at couplet 9 with <italic><tp:taxon-name><tp:taxon-name-part taxon-name-part-type="genus" reg="Arthromelodes">A.</tp:taxon-name-part> <tp:taxon-name-part taxon-name-part-type="species" reg="sinuatipes">sinuatipes</tp:taxon-name-part></tp:taxon-name></italic> Nomura and <italic><tp:taxon-name><tp:taxon-name-part taxon-name-part-type="genus" reg="Arthromelodes">A.</tp:taxon-name-part> <tp:taxon-name-part taxon-name-part-type="species" reg="aizuanus">aizuanus</tp:taxon-name-part></tp:taxon-name></italic> Nomura. These three species share the presence of a cavity on male tergite 1(IV), a nodule placed posterior to the cavity, as well as a pair of setiferous patches lateral to the cavity. <italic><tp:taxon-name><tp:taxon-name-part taxon-name-part-type="genus" reg="Arthromelodes">Arthromelodes</tp:taxon-name-part> <tp:taxon-name-part taxon-name-part-type="species" reg="choui">choui</tp:taxon-name-part></tp:taxon-name></italic> may be readily separated from <italic><tp:taxon-name><tp:taxon-name-part taxon-name-part-type="genus" reg="Arthromelodes">A.</tp:taxon-name-part> <tp:taxon-name-part taxon-name-part-type="species" reg="sinuatipes">sinuatipes</tp:taxon-name-part></tp:taxon-name></italic> by the less laterally expanded margins of tergite 1, the less demarcated setiferous patches, the sinuate anterior margin of tergal cavity, and the much less transverse basal capsule of the aedeagus; and from <italic><tp:taxon-name><tp:taxon-name-part taxon-name-part-type="genus" reg="Arthromelodes">A.</tp:taxon-name-part> <tp:taxon-name-part taxon-name-part-type="species" reg="aizuanus">aizuanus</tp:taxon-name-part></tp:taxon-name></italic> by the much larger abdominal cavity, the broader and less demarcated setiferous patches, and much shorter basoventral projection of the aedeagus. A similar tergal cavity and nodule are also present in <italic><tp:taxon-name><tp:taxon-name-part taxon-name-part-type="genus" reg="Arthromelodes">A.</tp:taxon-name-part> <tp:taxon-name-part taxon-name-part-type="species" reg="dilatatus">dilatatus</tp:taxon-name-part></tp:taxon-name></italic> (Raffray) (with four subspecies), but this species can be easily characterized by the distinct lateral expansions at sides of tergite 1(IV), while the new species lacks such structures. <xref ref-type="bibr" rid="B1">Arai (2002)</xref> described <italic><tp:taxon-name><tp:taxon-name-part taxon-name-part-type="genus" reg="Arthromelodes">A.</tp:taxon-name-part> <tp:taxon-name-part taxon-name-part-type="species" reg="watanabei">watanabei</tp:taxon-name-part></tp:taxon-name></italic> Arai from Honshu, Japan, and this species may be separated from <italic><tp:taxon-name><tp:taxon-name-part taxon-name-part-type="genus" reg="Arthromelodes">A.</tp:taxon-name-part> <tp:taxon-name-part taxon-name-part-type="species" reg="choui">choui</tp:taxon-name-part></tp:taxon-name></italic> by the cavity on tergite 1 being much smaller and shallower, and by the form of the aedeagus (Arai, 2002: figs 1, 6–7). According to the description and figures in <xref ref-type="bibr" rid="B3">Jeannel (1954</xref>: 249), <italic><tp:taxon-name><tp:taxon-name-part taxon-name-part-type="genus" reg="Arthromelodes">A.</tp:taxon-name-part> <tp:taxon-name-part taxon-name-part-type="species" reg="choui">choui</tp:taxon-name-part></tp:taxon-name></italic> may be well-separated from <italic><tp:taxon-name><tp:taxon-name-part taxon-name-part-type="genus" reg="Arthromelodes">A.</tp:taxon-name-part> <tp:taxon-name-part taxon-name-part-type="species" reg="carieri">carieri</tp:taxon-name-part></tp:taxon-name></italic> Jeannel (type species of <italic><tp:taxon-name><tp:taxon-name-part taxon-name-part-type="genus" reg="Arthromelodes">Arthromelodes</tp:taxon-name-part></tp:taxon-name></italic>) from Vietnam again by the different structures of the male tergal cavity and aedeagus.</p></tp:treatment-sec><tp:treatment-sec sec-type="distribution" id="SECID0EDPAC"><title>Distribution.</title><p>Southern China: Taiwan.</p></tp:treatment-sec><tp:treatment-sec sec-type="etymology" id="SECID0EIPAC"><title>Etymology.</title><p>The specific epithet is dedicated to my friend Wen-I Chou, a Taiwanese specialist of <tp:taxon-name><tp:taxon-name-part taxon-name-part-type="family">Cerambycidae</tp:taxon-name-part></tp:taxon-name>, who collected the type series of the new species.</p></tp:treatment-sec><ref-list><ref id="B7"><mixed-citation xmlns:xlink="http://www.w3.org/1999/xlink" xlink:type="simple">
          <person-group><name name-style="western"><surname>Nomura</surname><given-names>S</given-names></name></person-group> (<year>1991</year>) <article-title>Systematic study on the genus <italic><tp:taxon-name><tp:taxon-name-part taxon-name-part-type="genus">Batrisoplisus</tp:taxon-name-part></tp:taxon-name></italic> and its allied genera from Japan (<tp:taxon-name><tp:taxon-name-part taxon-name-part-type="order">Coleoptera</tp:taxon-name-part></tp:taxon-name>, <tp:taxon-name><tp:taxon-name-part taxon-name-part-type="family">Pselaphidae</tp:taxon-name-part></tp:taxon-name>).</article-title> <source>Esakia</source> <volume>30</volume>: <fpage>1</fpage>–<lpage>462</lpage>.</mixed-citation></ref><ref id="B1"><mixed-citation xmlns:xlink="http://www.w3.org/1999/xlink" xlink:type="simple">
          <person-group><name name-style="western"><surname>Arai</surname><given-names>S</given-names></name></person-group> (<year>2002</year>) <article-title>A new species of the genus <italic><tp:taxon-name><tp:taxon-name-part taxon-name-part-type="genus">Arthromelodes</tp:taxon-name-part></tp:taxon-name></italic> (<tp:taxon-name><tp:taxon-name-part taxon-name-part-type="order">Coleoptera</tp:taxon-name-part></tp:taxon-name>, <tp:taxon-name><tp:taxon-name-part taxon-name-part-type="family">Staphylinidae</tp:taxon-name-part></tp:taxon-name>, <tp:taxon-name><tp:taxon-name-part taxon-name-part-type="subfamily">Pselaphinae</tp:taxon-name-part></tp:taxon-name>) from Kanto District, central Japan.</article-title> <source>Special Bulletin of the Japanese Society of Coleopterology</source> <volume>5</volume>: <fpage>275</fpage>–<lpage>279</lpage>.</mixed-citation></ref><ref id="B3"><mixed-citation xmlns:xlink="http://www.w3.org/1999/xlink" xlink:type="simple">
          <person-group><name name-style="western"><surname>Jeannel</surname><given-names>R</given-names></name></person-group> (<year>1954</year>) <article-title>Les Psélaphides de Madagascar.</article-title> <source>Mémoires de l’Institut Scientifique de Madagascar (E: Entomologie)</source> <volume>4</volume>: <fpage>139</fpage>–<lpage>344</lpage>.</mixed-citation></ref></ref-list></tp:taxon-treatment>
